# Supplementary material for: Clinical Outcomes and Quality of Life after Patent Foramen Ovale (PFO) Closure in Patients with Stroke/Transient Ischemic Attack of Undetermined Cause and Other PFO-Associated Clinical Conditions: A Single-Center Experience
Source: J Clin Med. 2023 Sep 5;12(18):5788. doi: 10.3390/jcm12185788 (PMC10531865; doi:10.3390/jcm12185788)
Supplement: Supplementary file 1 [file jcm-12-05788-s001.zip]

Archive with 3 entries (3 files):
- Figure S1.pptx
- Figure S2.jpeg
- Figure S3.jpeg
